# Supplementary material for: Honokiol and Alpha-Mangostin Inhibit Mayaro Virus Replication through Different Mechanisms
Source: Molecules. 2022 Oct 29;27(21):7362. doi: 10.3390/molecules27217362 (PMC9659048; doi:10.3390/molecules27217362)
Supplement: Supplementary file 1 [file molecules-27-07362-s001.zip]

Archive with 1 entries (1 files):
- molecules-1899674-supplementary.pdf
